# Supplementary material for: Socioeconomic impacts of adolescent pregnancy on education and future employment in Batticaloa District, Sri Lanka
Source: BMC Public Health. 2025 Oct 1;25:3262. doi: 10.1186/s12889-025-24108-x (PMC12487213; doi:10.1186/s12889-025-24108-x)
Supplement: Supplementary file 1 — Supplementary Material 1 [file 12889_2025_24108_MOESM1_ESM.xlsx]

## Sheet: Final
ID	Q1	Q2	Q3	Q4	Q5	Q6	Q7	SF 01	SF 02	SF 03	SF 04	AE 01	AE 02	AE 03	AE 04	AH 01	AH 02	AH 03	AH 04	EA 01	EA 02	EA 03	EA 04	EO 01	EO 02	EO 03	EO 04
1	19	17	Muslim	Single	GCE Ordinary Level	Unemployed	No job	3	2	1	1	2	2	3	2	4	2	4	4	5	4	3	5	5	4	4	5
2	18	16	Tamil	Married	Grade 6-10	Unemployed	No job	2	2	1	3	1	3	2	1	5	2	1	2	5	5	4	5	5	5	5	5
3	18	18	Tamil	Single	GCE Ordinary Level	Unemployed	No job	2	2	1	2	2	2	2	2	5	2	4	3	4	4	4	5	5	5	4	5
4	19	17	Tamil	Single	No formal education	Unemployed	No job	2	3	3	3	2	3	2	2	5	4	5	5	5	3	3	3	5	3	3	3
5	17	17	Tamil	Single	Grade 6-10	Unemployed	No job	2	2	1	2	2	2	3	2	4	3	2	4	4	5	3	5	5	4	5	5
6	19	19	Tamil	Divorced / Separated	GCE Ordinary Level	Employed	Garment Worker	4	3	4	4	5	5	4	4	5	5	4	4	3	4	2	3	3	4	2	3
7	19	18	Tamil	Single	GCE Ordinary Level	Unemployed	No job	3	2	2	2	2	2	3	2	4	2	4	2	5	4	4	5	5	4	4	4
8	17	17	Tamil	Single	Grade 6-10	Unemployed	No job	2	2	2	2	2	2	1	2	5	2	2	3	5	5	5	4	5	5	5	4
9	18	17	Sinhalese	Married	GCE Ordinary Level	Unemployed	No job	3	2	2	2	3	2	3	3	4	2	4	2	5	4	4	5	4	4	3	5
10	19	17	Tamil	Married	GCE Ordinary Level	Unemployed	No job	3	2	1	2	1	2	3	4	4	3	4	3	5	4	4	4	5	5	4	4
11	18	17	Tamil	Married	Grade 6-10	Unemployed	No job	3	3	2	2	1	2	2	2	4	2	3	2	5	5	5	5	4	5	5	3
12	19	19	Tamil	Married	GCE Advanced Level	Employed	Healthcare	4	4	4	4	5	4	4	5	4	4	4	5	2	2	1	1	2	2	2	3
13	18	17	Tamil	Married	Grade 6-10	Unemployed	No job	4	2	1	1	1	1	2	3	5	3	4	4	4	5	3	4	5	4	4	5
14	18	17	Tamil	Married	Grade 6-10	Unemployed	No job	2	2	1	1	1	2	1	1	4	3	5	4	5	5	4	4	5	3	5	4
15	18	17	Tamil	Single	GCE Ordinary Level	Unemployed	No job	3	2	1	1	2	2	4	3	5	3	2	3	5	5	5	5	4	4	4	5
16	20	19	Sinhalese	Single	GCE Ordinary Level	Unemployed	No job	2	2	1	2	3	2	2	2	5	2	5	4	4	4	4	5	4	4	4	4
17	19	18	Tamil	Single	GCE Ordinary Level	Employed	Garment Worker	3	3	3	4	2	2	4	3	5	4	4	3	5	4	3	4	2	3	3	2
18	19	18	Tamil	Married	Grade 6-10	Unemployed	No job	2	1	1	1	1	2	1	2	5	3	2	1	5	4	3	3	5	4	5	5
19	18	18	Tamil	Single	GCE Ordinary Level	Unemployed	No job	2	3	2	2	2	1	2	1	4	2	2	1	5	5	4	5	4	5	5	4
20	18	17	Tamil	Single	GCE Ordinary Level	Unemployed	No job	2	2	2	2	2	2	3	1	4	3	2	2	5	5	5	4	4	4	4	4
21	17	17	Tamil	Married	Grade 6-10	Unemployed	No job	2	2	1	2	1	2	2	3	4	3	5	4	4	5	5	5	4	4	5	5
22	18	17	Tamil	Married	Grade 6-10	Unemployed	No job	2	2	2	1	1	2	2	1	4	3	3	2	5	4	3	5	5	4	3	5
23	18	18	Tamil	Married	Grade 6-10	Unemployed	No job	1	1	4	3	3	2	2	2	3	3	3	2	4	5	4	5	4	4	5	4
24	19	17	Tamil	Single	GCE Ordinary Level	Unemployed	No job	2	3	2	2	2	1	2	2	4	2	2	2	4	5	4	5	5	5	4	3
25	18	18	Tamil	Married	Grade 6-10	Unemployed	No job	2	2	1	2	1	1	2	2	5	2	2	1	5	4	4	5	4	5	5	5
26	19	18	Tamil	Married	GCE Ordinary Level	Unemployed	No job	2	3	2	2	3	2	2	2	5	2	3	2	5	4	4	4	4	5	5	5
27	18	18	Tamil	Married	Grade 6-10	Unemployed	No job	2	2	3	2	1	1	2	1	3	1	1	2	5	5	5	5	4	4	5	4
28	18	17	Tamil	Single	GCE Ordinary Level	Unemployed	No job	2	3	2	2	2	1	1	1	4	2	3	2	5	4	4	4	4	4	5	4
29	16	15	Tamil	Single	Grade 6-10	Unemployed	No job	2	1	1	2	1	2	1	2	3	2	4	3	5	4	4	5	4	4	4	5
30	16	16	Tamil	Single	Grade 6-10	Unemployed	No job	2	2	2	2	1	2	2	2	2	2	5	4	5	5	4	4	4	5	5	4
31	17	17	Sinhalese	Single	Grade 6-10	Unemployed	No job	3	2	2	1	1	1	4	3	5	3	1	1	4	4	5	5	5	4	5	5
32	17	16	Tamil	Married	Grade 6-10	Unemployed	No job	2	2	2	1	1	2	2	2	4	2	2	1	5	4	3	4	5	4	5	4
33	19	19	Tamil	Married	Grade 6-10	Unemployed	No job	2	2	3	2	3	2	1	2	4	2	2	2	5	4	4	4	4	5	3	4
34	17	16	Tamil	Divorced / Separated	Grade 6-10	Unemployed	No job	2	2	2	2	2	2	1	4	2	2	2	1	5	5	5	5	4	4	5	5
35	18	18	Sinhalese	Married	Grade 6-10	Unemployed	No job	2	2	2	1	1	2	3	2	5	2	3	4	4	4	4	5	4	5	5	5
36	18	18	Tamil	Married	GCE Ordinary Level	Unemployed	No job	2	1	1	2	2	1	1	1	3	2	4	2	4	4	5	3	4	4	4	4
37	18	18	Tamil	Married	GCE Ordinary Level	Unemployed	No job	2	3	3	1	3	2	2	1	5	2	4	4	5	5	5	4	4	4	4	4
38	16	15	Tamil	Single	Grade 6-10	Unemployed	No job	2	2	1	1	1	2	2	2	4	2	5	4	5	4	4	4	5	5	4	4
39	16	15	Tamil	Married	Grade 6-10	Unemployed	No job	2	2	3	2	1	2	2	1	4	2	2	1	5	5	3	2	4	4	5	5
40	19	17	Tamil	Married	GCE Ordinary Level	Unemployed	No job	3	3	3	1	1	2	3	2	4	4	4	2	5	5	4	4	5	4	4	4
41	17	17	Tamil	Single	Grade 6-10	Unemployed	No job	2	3	2	1	1	2	2	3	4	2	2	2	4	4	5	4	5	5	4	3
42	20	18	Tamil	Married	GCE Ordinary Level	Employed	Garment Worker	3	4	4	3	1	2	4	4	5	4	2	1	4	5	4	2	4	3	3	2
43	18	17	Sinhalese	Divorced / Separated	GCE Ordinary Level	Unemployed	No job	3	3	2	2	2	2	3	2	4	2	4	4	5	4	4	4	4	4	5	3
44	16	15	Tamil	Divorced / Separated	Grade 6-10	Unemployed	No job	4	3	3	2	1	2	2	1	4	2	4	3	5	4	4	4	4	5	5	5
45	19	19	Sinhalese	Divorced / Separated	Grade 6-10	Unemployed	No job	2	2	2	1	2	2	1	1	4	1	4	3	5	4	3	4	4	4	4	3
46	19	18	Tamil	Married	GCE Ordinary Level	Unemployed	No job	3	2	2	2	2	2	3	1	4	2	4	5	5	5	4	4	4	4	4	4
47	18	18	Tamil	Married	GCE Ordinary Level	Unemployed	No job	1	2	1	2	3	2	1	2	2	2	2	2	5	4	5	4	5	4	4	3
48	17	16	Tamil	Married	Grade 6-10	Unemployed	No job	2	2	1	1	2	2	2	1	5	3	4	4	5	4	3	2	4	5	4	4
49	17	17	Tamil	Married	Grade 6-10	Unemployed	No job	2	2	1	2	2	2	2	2	2	2	1	1	5	4	5	5	5	4	4	4
50	17	17	Tamil	Married	Grade 6-10	Unemployed	No job	2	2	2	1	2	1	2	1	3	2	4	5	5	5	3	4	4	5	4	3
51	16	15	Tamil	Single	Grade 6-10	Unemployed	No job	2	2	2	2	1	2	2	1	4	2	4	4	5	4	4	5	4	3	4	5
52	19	18	Sinhalese	Married	GCE Ordinary Level	Unemployed	No job	2	3	3	1	1	2	1	2	3	4	4	3	5	4	3	5	3	4	4	4
53	19	19	Tamil	Married	Grade 6-10	Unemployed	No job	2	1	1	2	2	2	2	1	4	2	4	4	5	4	5	4	4	4	5	3
54	19	18	Tamil	Married	GCE Ordinary Level	Unemployed	No job	2	3	2	1	1	2	2	2	3	4	4	2	5	5	4	4	3	4	4	4
55	15	14	Tamil	Married	Grade 6-10	Unemployed	No job	1	1	1	2	2	2	2	1	1	2	4	3	5	5	4	4	4	4	5	4
56	18	19	Tamil	Married	GCE Ordinary Level	Unemployed	No job	2	3	2	2	2	2	2	2	4	2	4	4	5	4	4	4	4	4	4	5
57	16	15	Sinhalese	Married	Grade 6-10	Unemployed	No job	2	2	2	2	2	2	1	2	4	2	4	4	5	4	3	3	4	4	4	3
58	17	17	Sinhalese	Married	Grade 6-10	Unemployed	No job	2	2	2	2	2	2	2	3	5	1	2	2	5	4	4	2	5	4	5	4
59	19	18	Tamil	Married	GCE Ordinary Level	Unemployed	No job	2	2	2	2	2	2	2	2	4	5	4	4	3	4	4	4	4	5	4	4
60	16	16	Tamil	Married	Grade 6-10	Unemployed	No job	2	2	1	1	2	2	2	2	4	2	4	4	4	4	5	4	4	5	4	5
61	18	18	Tamil	Married	Grade 6-10	Unemployed	No job	2	3	2	2	1	1	2	2	4	2	4	4	5	4	4	3	5	5	4	4
62	18	18	Tamil	Married	Grade 6-10	Unemployed	No job	2	3	2	2	2	2	1	2	4	3	4	4	4	3	3	4	4	5	3	3
63	17	17	Tamil	Married	Grade 6-10	Unemployed	No job	2	2	1	2	2	1	2	2	5	4	4	4	3	5	3	3	4	3	4	4
64	19	19	Tamil	Divorced / Separated	GCE Ordinary Level	Unemployed	No job	1	1	3	3	2	1	2	2	4	2	2	2	4	5	4	4	4	5	4	4
65	18	17	Sinhalese	Married	GCE Ordinary Level	Unemployed	No job	2	3	2	2	3	3	2	2	4	3	5	4	4	4	4	4	5	4	4	4
66	15	15	Sinhalese	Single	Grade 6-10	Unemployed	No job	3	3	2	1	1	1	2	1	4	2	4	3	4	4	3	5	4	4	5	4
67	17	17	Sinhalese	Married	Grade 6-10	Unemployed	No job	2	2	4	3	1	3	2	1	5	2	4	3	4	4	4	5	5	5	5	5
68	17	17	Sinhalese	Married	Grade 6-10	Unemployed	No job	2	2	1	1	1	2	2	2	5	3	4	4	4	4	4	5	4	5	4	5
69	19	19	Tamil	Married	Grade 6-10	Unemployed	No job	2	3	1	1	1	3	2	1	5	3	4	3	5	5	4	3	3	5	4	4
70	19	17	Muslim	Single	GCE Ordinary Level	Unemployed	No job	3	3	2	2	2	1	3	2	5	2	4	3	4	4	4	4	4	5	4	4
71	16	15	Muslim	Married	Grade 6-10	Unemployed	No job	1	2	2	2	1	2	2	2	5	2	4	2	4	4	3	4	5	4	4	5
72	18	18	Muslim	Married	Grade 6-10	Unemployed	No job	2	3	1	1	1	2	3	2	3	4	4	4	3	4	5	3	4	5	4	3
73	18	17	Muslim	Married	GCE Ordinary Level	Unemployed	No job	4	3	2	2	2	2	3	2	5	2	3	2	5	4	5	4	4	4	4	4
74	19	19	Tamil	Single	GCE Advanced Level	Employed	Retail Sales	4	4	4	4	5	4	5	5	4	5	4	4	2	3	2	1	2	2	2	2
75	20	18	Tamil	Married	GCE Ordinary Level	Employed	Retail Sales	5	4	2	3	2	4	3	2	5	4	2	1	4	4	2	2	3	3	4	4
76	18	18	Muslim	Married	GCE Ordinary Level	Unemployed	No job	2	3	2	2	2	2	2	1	4	3	3	2	4	5	4	5	4	4	5	4
77	14	14	Muslim	Married	Grade 6-10	Unemployed	No job	2	2	3	4	3	2	2	2	5	2	4	4	2	4	4	3	4	4	3	5
78	19	19	Sinhalese	Married	GCE Ordinary Level	Unemployed	No job	1	2	2	2	1	2	2	2	4	2	3	3	4	5	5	4	4	4	4	4
79	19	18	Muslim	Married	GCE Ordinary Level	Unemployed	No job	2	3	3	2	2	2	2	2	4	2	2	2	5	4	5	3	4	4	4	3
80	18	18	Muslim	Single	Grade 6-10	Unemployed	No job	2	2	1	2	1	2	2	2	5	2	4	4	4	5	3	5	5	5	4	4
81	20	18	Muslim	Married	GCE Ordinary Level	Unemployed	No job	2	2	2	1	1	2	1	2	5	1	4	2	5	4	4	5	5	5	4	4
82	17	17	Muslim	Married	Grade 6-10	Unemployed	No job	2	2	2	2	1	2	2	4	5	3	4	3	5	4	4	2	4	3	3	3
83	17	17	Sinhalese	Single	Grade 6-10	Unemployed	No job	2	2	2	2	1	2	3	2	5	2	2	2	5	5	4	4	3	5	3	4
84	18	18	Muslim	Divorced / Separated	Grade 6-10	Unemployed	No job	1	2	2	1	1	1	2	2	2	2	2	1	4	5	3	5	5	5	5	5
85	20	19	Muslim	Married	GCE Ordinary Level	Unemployed	No job	2	2	2	1	2	1	2	2	4	2	2	2	4	4	3	4	4	4	5	4
86	19	18	Muslim	Married	GCE Advanced Level	Employed	Retail Sales	5	3	4	4	5	4	5	4	4	4	5	4	2	2	2	1	3	2	2	3
87	16	16	Muslim	Married	Grade 6-10	Unemployed	No job	2	2	1	1	2	2	2	3	4	2	2	4	5	4	5	5	4	3	4	4
88	18	17	Muslim	Married	GCE Ordinary Level	Unemployed	No job	2	2	2	2	3	3	1	1	4	5	4	2	3	4	4	3	4	4	4	4
89	19	19	Muslim	Married	GCE Ordinary Level	Unemployed	No job	2	1	1	1	2	2	2	2	4	2	4	2	5	5	4	4	4	4	4	4
90	21	19	Muslim	Married	GCE Advanced Level	Unemployed	No job	4	3	3	4	3	4	3	3	5	4	4	4	2	2	1	1	3	2	3	3
91	19	19	Muslim	Married	GCE Ordinary Level	Unemployed	No job	2	2	3	2	1	2	2	1	4	2	4	1	4	5	4	5	4	5	5	4
92	17	15	Sinhalese	Married	Grade 1-5	Unemployed	No job	1	2	2	2	1	1	4	3	5	3	3	4	4	5	3	5	4	4	4	3
93	18	18	Muslim	Married	GCE Advanced Level	Employed	Garment Worker	4	3	4	3	5	4	4	5	4	4	5	4	3	3	1	1	2	2	1	2
94	19	17	Muslim	Married	GCE Ordinary Level	Unemployed	No job	1	2	2	2	2	2	2	1	5	2	4	2	5	4	4	2	5	4	4	4
95	19	19	Muslim	Divorced / Separated	GCE Ordinary Level	Unemployed	No job	1	2	2	2	2	2	2	1	4	2	2	1	4	4	3	4	4	4	4	4
96	27	17	Muslim	Married	Grade 6-10	Unemployed	No job	2	2	2	4	2	2	1	2	5	4	4	3	3	3	4	4	4	4	4	3
97	18	17	Muslim	Married	GCE Ordinary Level	Unemployed	No job	1	2	1	2	2	2	2	2	5	2	4	3	4	4	3	4	4	4	4	5
98	15	15	Muslim	Married	Grade 6-10	Unemployed	No job	2	2	2	3	1	2	3	4	5	5	3	4	2	4	4	4	4	3	5	4
99	17	17	Muslim	Married	Grade 6-10	Unemployed	No job	1	2	1	2	1	3	1	2	5	2	4	3	4	5	5	3	5	5	5	4
100	17	16	Muslim	Married	GCE Ordinary Level	Unemployed	No job	3	3	2	2	2	1	2	1	5	2	4	4	4	4	4	4	5	5	4	4
101	19	17	Muslim	Married	GCE Ordinary Level	Unemployed	No job	2	2	2	2	2	2	2	1	4	2	4	4	3	3	3	4	4	4	4	4
102	19	18	Muslim	Married	GCE Ordinary Level	Unemployed	No job	1	1	2	2	2	2	2	2	4	2	4	3	4	4	5	4	5	4	4	3
103	19	19	Tamil	Divorced / Separated	GCE Ordinary Level	Employed	Retail Sales	4	3	3	2	2	2	2	3	5	4	4	4	5	4	3	5	3	5	3	4
104	19	18	Muslim	Married	GCE Advanced Level	Employed	Retail Sales	5	3	3	4	5	4	5	3	4	4	5	4	2	3	1	1	2	2	3	2
105	18	17	Sinhalese	Married	Grade 6-10	Unemployed	No job	2	2	2	1	1	1	2	1	5	2	1	1	5	4	3	5	5	4	4	3
106	18	18	Muslim	Married	GCE Ordinary Level	Employed	Garment Worker	4	4	5	3	1	2	4	3	4	4	4	2	4	5	2	4	3	3	2	3
107	19	19	Muslim	Married	GCE Ordinary Level	Unemployed	No job	4	2	2	2	2	2	1	2	4	4	4	5	3	4	4	4	4	4	3	3
